# Supplementary material for: Upscaling Participatory Action and Videos for Agriculture and Nutrition (UPAVAN) trial comparing three variants of a nutrition-sensitive agricultural extension intervention to improve maternal and child nutritional outcomes in rural Odisha, India: study protocol for a cluster randomised controlled trial
Source: Trials. 2018 Mar 9;19:176. doi: 10.1186/s13063-018-2521-y (PMC5845188; doi:10.1186/s13063-018-2521-y)
Supplement: Supplementary file 2 — Baseline questionnaires. (ZIP 6604 kb) [file 13063_2018_2521_MOESM2_ESM.zip]

Archive with 3 entries (3 files):
- Baseline_Female_finalR1.pdf
- Baseline_Male__Expenditure_ FinalR1.pdf
- Baseline_Male_Empowerment -FinalR1.pdf
