# Supplementary material for: Upscaling Participatory Action and Videos for Agriculture and Nutrition (UPAVAN) trial comparing three variants of a nutrition-sensitive agricultural extension intervention to improve maternal and child nutritional outcomes in rural Odisha, India: study protocol for a cluster randomised controlled trial
Source: Trials. 2018 Mar 9;19:176. doi: 10.1186/s13063-018-2521-y (PMC5845188; doi:10.1186/s13063-018-2521-y)
Supplement: Supplementary file 4 — Consent forms. (ZIP 1740 kb) [file 13063_2018_2521_MOESM4_ESM.zip]

Archive with 4 entries (4 files):
- AF4_Cluster consent form.pdf
- AF4_Cluster information sheet.pdf
- AF4_PCF_IRB.pdf
- AF4_PIS_IRB.pdf
